# Supplementary material for: Prevention of Taste Alterations in Patients with Cancer Receiving Paclitaxel- or Oxaliplatin-Based Chemotherapy—A Pilot Trial of Cannabidiol
Source: Nutrients. 2023 Jul 1;15(13):3014. doi: 10.3390/nu15133014 (PMC10346642; doi:10.3390/nu15133014)
Supplement: Supplementary file 1 [file nutrients-15-03014-s001.zip]

Archive with 1 entries (1 files):
- nutrients-2390427-supplementary.pdf
